# Supplementary material for: Medium-Entropy SrV1/3Fe1/3Mo1/3O3 with High Conductivity and Strong Stability as SOFCs High-Performance Anode
Source: Materials (Basel). 2022 Mar 20;15(6):2298. doi: 10.3390/ma15062298 (PMC8953221; doi:10.3390/ma15062298)
Supplement: Supplementary file 1 [file materials-15-02298-s001.zip]

Archive with 1 entries (1 files):
- materials-1614421-supplementary.pdf
